# Supplementary material for: Russian Regional Differences in Allele Frequencies of CFTR Gene Variants: Genetic Monitoring of Infertile Couples
Source: Genes (Basel). 2023 Dec 27;15(1):45. doi: 10.3390/genes15010045 (PMC10815393; doi:10.3390/genes15010045)
Supplement: Supplementary file 1 [file genes-15-00045-s001.zip]

Archive with 6 entries (5 files):
- genes-2718947-supplementary/
- __MACOSX/._genes-2718947-supplementary
- genes-2718947-supplementary/Supplementary Table S1.xlsx
- __MACOSX/genes-2718947-supplementary/._Supplementary Table S1.xlsx
- genes-2718947-supplementary/Supplementary Figure S1.pdf
- __MACOSX/genes-2718947-supplementary/._Supplementary Figure S1.pdf
