# Supplementary material for: Russian Regional Differences in Allele Frequencies of CFTR Gene Variants: Genetic Monitoring of Infertile Couples
Source: Genes (Basel). 2023 Dec 27;15(1):45. doi: 10.3390/genes15010045 (PMC10815393; doi:10.3390/genes15010045)
Supplement: Supplementary file 1 [file genes-15-00045-s001.zip › genes-2718947-supplementary/Supplementary Table S1.xlsx]

## Sheet: Лист1
Allele frequency of variants discovered in infertile Russian men among CF-cohorts according to Registry of Russian CF Patients
	Russian Federation cohort AF	Central Federal District cohort AF	Northwestern Federal District cohort AF	Southern Federal District cohort AF	North Caucasuian Federal District cohort AF	Volga Federa District cohort AF	Ural Federal Distrct cohort AF	Siberiam Federal District cohort AF	Far Eastern Federal District cohort AF	Russian Federation calculated AF	Central Federal District calculated AF	Northwestern Federal District calculated AF	Southern Federal District calculated AF	North Caucasuian Federal District cohort AF	Volga Federa District calculated AF	Ural Federal Distrct calculated AF	Siberiam Federal District calculated AF	Far Eastern Federal District calculated AF
F508del	0.5155	0.521	0.561	0.553	0.214	0.504	0.538	0.554	0.536	0.0054	0.00558	0.00559	0.00538	0.0017	0.00485	0.00501	0.00505	0.00528
CFTRdele2,3(21kb)	0.0611	0.078	0.049	0.064	0.016	0.052	0.048	0.064	0.069	0.00064	0.00084	0.00049	0.00062	0.00013	0.0005	0.00045	0.00058	0.00068
L138ins	0.0164	0.019	0.012	0.011	NA	0.023	0.029	0.011	NA	0.00017	0.0002	0.00012	0.00011	NA	0.00022	0.00027	0.0001	NA
W1282X	0.0172	0.014	0.016	0.016	0.135	NA	NA	0.011	0.015	0.00018	0.00015	0.00016	0.00016	0.00107	NA	NA	0.0001	0.00015
1677delTA	0.0225	0.013	NA	0.015	0.284	NA	0.016	NA	NA	0.00024	0.00014	NA	0.00015	0.00226	NA	0.00015	NA	NA
3849+10kb C>T	0.0222	0.024	0.021	0.034	0.011	0.027	0.017	0.014	NA	0.00023	0.00026	0.00021	0.00033	0.00009	0.00026	0.00016	0.00013	NA
E92K	0.0346	0.018	0.01	0.01	0.073	0.092	0.025	0.027	NA	0.00036	0.00019	0.0001	0.0001	0.00058	0.00089	0.00023	0.00025	NA
2143delT	0.0198	0.026	0.027	0.02	NA	0.017	0.017	0.013	0.018	0.00021	0.00028	0.00027	0.00019	NA	0.00016	0.00016	0.00012	0.00018
G542X	0.0149	0.018	0.024	0.016	NA	NA	0.01	0.018	0.013	0.00016	0.00019	0.00024	0.00016	NA	NA	0.00009	0.00016	0.00013
2184insA	0.0194	0.022	0.03	0.021	0.024	NA	0.025	0.018	0.02	0.0002	0.00024	0.0003	0.0002	0.00019	NA	0.00023	0.00016	0.0002
N1303K	0.0152	0.019	0.018	NA	0.011	0.017	NA	0.015	0.015	0.00016	0.0002	0.00018	NA	0.00009	0.00016	NA	0.00014	0.00015
R334W	0.007	NA	0.01	NA	NA	NA	NA	NA	0.01	0.00007	NA	0.0001	NA	NA	NA	NA	NA	0.0001
